# Supplementary material for: Data on reducing carbon footprint in microgrids using distributed battery energy storage
Source: Data Brief. 2019 Oct 19;27:104679. doi: 10.1016/j.dib.2019.104679 (PMC6838414; doi:10.1016/j.dib.2019.104679)
Supplement: Multimedia component 1 [file mmc1.zip]

Archive with 1 entries (1 files):
- dib_104679_mmc1.slx
